# Supplementary material for: HIVEP3 cooperates with ferroptosis gene signatures to confer adverse prognosis in acute myeloid leukemia
Source: Cancer Med. 2022 May 10;11(24):5050–65. doi: 10.1002/cam4.4806 (PMC9761064; doi:10.1002/cam4.4806)
Supplement: Supplementary file 2 — Table S1 [file CAM4-11-5050-s002.xlsx]

## Sheet: Sheet1
Table S1. Representative co-expressed genes of HIVEP3 from LinkedOmics and survial analysis in the TCGA-LAML cohort.
Top20 positively related genes	Pearson's correlation				Survival analysis
	Statistic	P-value	FDR (BH)		log-rank P-value	HR	Low 95%CI	High 95%CI
SRC	0.593319	7.85455e-18	7.63777e-14		＜0.001	2.08827	1.3523	3.22479
CYTH4	0.58605	2.44525e-17	1.58518e-13		0.002	1.98461	1.28326	3.06926
FAM168A	0.56736	3.99543e-16	1.94258e-12		/
PLXNB2	0.553552	2.8178e-15	1.09601e-11		/
SH3TC1	0.540133	1.72851e-14	4.20201e-11		＜0.001	2.10059	1.36345	3.23625
C10orf105	0.530848	5.78947e-14	1.12594e-10		/
STIM2	0.521042	1.99502e-13	3.52719e-10		＜0.001	2.50678	1.61392	3.8936
NEK6	0.519274	2.48297e-13	4.02406e-10		0.034	1.58544	1.0354	2.42768
ITGAL	0.518416	2.75988e-13	4.12878e-10		0.004	1.90018	1.23346	2.92729
SH3BP2	0.514972	4.20713e-13	5.84431e-10		/
RHOBTB2	0.51359	4.9757e-13	6.45117e-10		＜0.001	2.26721	1.46499	3.50873
PAK1	0.512464	5.70158e-13	6.78147e-10		0.002	1.94424	1.26464	2.98906
KCTD17	0.510227	7.46222e-13	7.90582e-10		＜0.001	2.21285	1.43645	3.4089
SREBF2	0.509939	7.7237e-13	7.90582e-10		0.003	1.9187	1.25239	2.93952
INPP5F	0.508664	8.99501e-13	8.74675e-10		/
LOC100129034	0.500941	2.23302e-12	1.88816e-09		/
AHR	0.50024	2.42254e-12	1.96306e-09		/
ELK3	0.498351	3.01389e-12	2.34457e-09		/
TAP2	0.497655	3.2653e-12	2.44245e-09		0.007	1.45614	0.952433	2.22624
TMPRSS6	0.496856	3.57942e-12	2.50466e-09
Top20 negatively related genes	Pearson's correlation				Survival analysis
	Statistic	P-value	FDR (BH)		log-rank P-value	HR	Low 95%CI	High 95%CI
TGIF1	-0.5454	8.56324e-15	2.77563e-11		＜0.001	0.403218	0.258591	0.628735
STAR	-0.540645	1.61536e-14	4.20201e-11		0.00525791	0.534074	0.343793	0.829671
C3orf33	-0.536681	2.7211e-14	5.87999e-11		/
IFT52	-0.512142	5.92786e-13	6.78147e-10		/
CASP6	-0.502313	1.90302e-12	1.76238e-09		0.0145561	0.586775	0.382595	0.899919
C5orf33	-0.50178	2.02514e-12	1.79023e-09		/
RPL15	-0.493433	5.28966e-12	3.42911e-09		/
SLC25A38	-0.490509	7.3594e-12	4.20958e-09		/
CALR	-0.48475	1.39753e-11	6.96904e-09		0.0339448	0.628732	0.409458	0.965434
FXR1	-0.483813	1.54946e-11	7.53346e-09		0.0132112	0.581187	0.378359	0.892745
LCMT1	-0.48233	1.82339e-11	8.61869e-09		/
MNAT1	-0.481926	1.90561e-11	8.61869e-09		0.0194377	0.60025	0.391227	0.920948
NGLY1	-0.479912	2.37342e-11	1.04905e-08		0.0354978	0.633856	0.414397	0.969537
CHRNB1	-0.475175	3.95462e-11	1.56958e-08		/
COX7A2L	-0.474624	4.19432e-11	1.63142e-08		0.00663356	0.552221	0.359686	0.847818
SCCPDH	-0.473783	4.58778e-11	1.74947e-08		0.0333031	0.62701	0.407937	0.963731
ITPKA	-0.472715	5.13966e-11	1.92223e-08		0.0102928	0.567035	0.367621	0.874621
LOC93622	-0.470393	6.56956e-11	2.323e-08		0.0238814	0.610869	0.398322	0.936833
RPL24	-0.470035	6.82122e-11	2.3334e-08		/
RPL34	-0.465881	1.05289e-10	3.25027e-08		0.0453995	0.648049	0.423715	0.991157
